# Supplementary material for: Carbon Black Functionalized with Naturally Occurring Compounds in Water Phase for Electrochemical Sensing of Antioxidant Compounds
Source: Antioxidants (Basel). 2022 Oct 11;11(10):2008. doi: 10.3390/antiox11102008 (PMC9598705; doi:10.3390/antiox11102008)
Supplement: Supplementary file 1 [file antioxidants-11-02008-s001.zip]

Archive with 1 entries (1 files):
- antioxidants-1925281-supplementary.pdf
